# Supplementary material for: Significance of the cribriform morphology area ratio for biochemical recurrence in Gleason score 4 + 4 prostate cancer patients following robot‐assisted radical prostatectomy
Source: Cancer Med. 2024 Mar 13;13(5):e7086. doi: 10.1002/cam4.7086 (PMC10935882; doi:10.1002/cam4.7086)
Supplement: Supplementary file 1 — TableS1. Result of univariate and multivariate analyses. [file CAM4-13-e7086-s001.xlsx]

## Sheet: Sheet1
Supplementary Table1. Result of univariate and multivariate analyses
Parameter	Univariate		Multivariate
			Model 4			Model 5			Model 6
	HR (95%CI)	P value	HR (95%CI)	P value		HR (95%CI)	P value		HR (95%CI)	P value
Age (years) (continuous)	0.966 (0.908-1.029)	0.285	0.994 (0.935-1.056)	0.841		0.995 (0.934-1.059)	0.874		0.983 (0.920-1.051)	0.622
PSA (ng/mL) (continuous)	1.065 (1.027-1.105)	<0.001	1.045 (1.000-1.091)	0.049		1.042 (0.996-1.089)	0.07		1.059 (1.007-1.113)	0.026
RM	3.215 (1.575-6.561)	0.001	-			2.368 (0.861-6.512)	0.095		2.466 (0.884-6.878)	0.085
Pathological T (2 vs 3)	2.100 (1.042-4.231)	0.038	-			1.142 (0.381-3.427)	0.813		1.152 (0.333-3.986)	0.823
Lymphatic invasion	1.384 (0.671-2.852)	0.379	-			-			0.812 (0.342-1.928)	0.636
Vascular invasion	1.365 (0.681-2.736)	0.38	-			-			1.378 (0.636-2.987)	0.416
Perineural invasion	1.720 (0.599-4.938)	0.313	-			-			1.708 (0.494-5.903)	0.447
Extraprostatic extension	2.260 (1.100-4.645)	0.027	-			0.865 (0.246-3.037)	0.821		0.818 (0.213-3.133)	0.769
Seminal vesicle invasion	1.651 (0.676-4.033)	0.271	-			-			1.211 (0.411-3.572)	0.728
Tertiary 5	1.288 (0.606-2.737)	0.51	-			1.288 (0.578-2.869)	0.536		1.421 (0.628-3.214)	0.399
Total cancer area (mm2) (continuous)	1.001 (1.000-1.001)	<0.001	-			-			0.999 (0.998-1.001)	0.351
Cribriform morphology area (mm2) (continuous)	1.001 (1.001-1.002)	<0.001	1.001 (1.000-1.002)	0.002		1.001 (1.000-1.002)	0.016		1.002 (1.000-1.004)	0.101
% cribriform (%) (continuous)	1.015 (1.005-1.026)	0.004	-			-			-
PSA: prostate-specific antigen, RM: resection margin, % cribriform: percent of cribriform area/ total cancer area, HR: Hazard ratio
